# Supplementary material for: A Novel Process for Oleacein Production from Olive Leaves Using Freeze Drying Methodology
Source: Foods. 2025 Jan 18;14(2):313. doi: 10.3390/foods14020313 (PMC11764853; doi:10.3390/foods14020313)
Supplement: Supplementary file 1 [file foods-14-00313-s001.zip]

Archive with 1 entries (1 files):
- foods-3392547-supplementary.pdf
